# Supplementary material for: Target-responsive vasoactive probes for ultrasensitive molecular imaging
Source: Nat Commun. 2020 May 13;11:2399. doi: 10.1038/s41467-020-16118-7 (PMC7220906; doi:10.1038/s41467-020-16118-7)
Supplement: Supplementary file 3 — Source Data [file 41467_2020_16118_MOESM3_ESM.xlsx]

## Sheet: Fig1e
rat	aCSF		PACAP
rat 2	2.636	rat 1	8.309
rat 3	5.269	rat 2	5.704
rat 4	0.368	rat 7	8.46
rat 6	0.159	rat 8	7.951
average	2.108		7.606
standard error	1.19363		0.64292
t test	0.00668603

## Sheet: Fig2d
Concentration (M)	Luminescence (AU) = RLU/10000
	Replicate 1 -SA	Replicate 2 -SA	Replicate 1 +SA	Replicate 2 +SA
10^-7	2.17249	2.11503	2.51417	2.54949
10^-8	2.30648	2.45123	2.56066	2.66867
10^-9	2.50523	2.664	1.07119	1.01618
10^-10	1.73703	1.79001	0.0879434	0.0915969
10^-11	0.14234	0.166291	0.0160916	0.0181213
Buffer control	0.0307055	0.0321263

## Sheet: Fig2e
Residue	-LOG(EC50) (-SA)		-LOG(EC50) (+SA)
	Replicate1	Replicate2	Replicate1	Replicate2
H1	9.756	9.805	8.902	8.924
S2	8.487	8.509	7.804	7.812
G4	8.452	8.449	7.853	7.851
Y10	10.2	10.19	8.921	8.895
S11	9.67	9.926	8.643	8.566
R14	10.44	10.34	9.432	9.39
K15	9.985	9.979	9.187	9.136
A18	10	9.999	9.207	9.261
K20	9.999	9.995	9.148	9.167
K21	10.28	10.33	9.527	9.431
K29	10.32	10.39	9.614	9.844
K32	10.46	10.29	10.18	10.18
PACAP WT	10.97	10.96

## Sheet: Fig2f
Residue	-LOG(EC50) (-SA)		-LOG(EC50) (+SA)
	Replicate1	Replicate2	Replicate1	Replicate2
10-20	10.18	10.25	8.129	8.178
10-32	10.42	10.3	8.664	8.706
20-32	10.38	10.39	9.128	9.108
10-20-32	9.741	9.774	7.542	7.594
N-10-20-32	8.376	8.312	7.016	6.966

## Sheet: Fig3a
Log[Biotin (M)]	Luminescence (AU) = RLU/10000
	PACAP-10-20-32-dBT		PACAP-10-20-32-BT
	Replicate 1	Replicate 2	Replicate 1	Replicate 2
-5.09	7.13587	7.3445	0.358807	0.357177
-6.09	6.45865	6.46599	0.432375	0.389579
-7.09	3.33191	3.28421	0.361049	0.349637
-8.09	1.33113	1.26244	0.29706	0.328035
-9.09	1.10307	1.02236	0.276681	0.309898
-10.09	0.897637	0.931264	0.307657	0.33904
Buffer control	0.230771	0.203872

## Sheet: Fig3b
	Luminescence (AU) = RLU/10000
	Replicate 1	Replicate 2
+SA1	0.529626	0.509572
+BT1	1.54626	1.57293
+SA2	0.37922	0.432555
+BT2	2.77617	2.90485

## Sheet: Fig3d
	Normalized Mean Luminescence
	Replicate 1	Replicate 2
BSA +BT	0.900739	0.95389
BSA -BT	0.131242	0.143322
HEK +BT	0.979245	1.02075
HEK -BT	0.317386	0.31427

## Sheet: Fig4d
	Signal change (%)
	+BT	-BT
Rat1	2.3	1.38
Rat2	2.09	-0.03
Rat3	0.79	-1.03
Rat4	0.49	-0.1
Rat5	0.81	-0.79

## Sheet: Fig5b
Concentration (M)	Luminescence (AU) = RLU/10000
	Replicate 1	Replicate 2
10^-5	2.47636	2.41704
10^-6	2.47636	2.28112
10^-7	2.43625	2.41704
10^-8	2.22841	2.36882
10^-9	0.347645	0.339538
10^-10	0.0523867	0.0581468
10^-11	0.0415067	0.0406534
Buffer control	0.0300578	0.0300578

## Sheet: Fig5c
	Luminescence (AU) = RLU/1000
	Replicate 1	Replicate 2
PACAP-DA	13.6712	14.066
+IgG	8.02713	8.57
+IgG +DA	13.812	13.4088
+Ctr IgG	13.3294	13.4916

[truncated: 10 more sheets: Fig5d, FigS4a, FigS4b, FigS4c, FigS5, FigS7a, FigS7b, FigS11a, FigS11b, FigS11c]
